# Supplementary material for: Timing of Achieving 70% of Energy Requirements in Critically Ill Patients: Association with In-Hospital Mortality and Predictors in a Real-World Medical ICU
Source: Nutrients. 2026 May 13;18(10):1545. doi: 10.3390/nu18101545 (PMC13210351; doi:10.3390/nu18101545)
Supplement: Supplementary file 1 [file nutrients-18-01545-s001.zip]

Archive with 1 entries (1 files):
- nutrients-4300986-supplementary.pdf
